# Supplementary material for: Corrigendum: Morphologically Distinct Escherichia coli Bacteriophages Differ in Their Efficacy and Ability to Stimulate Cytokine Release In Vitro
Source: Front Microbiol. 2017 Jan 4;7:2145. doi: 10.3389/fmicb.2016.02145 (PMC5209331; doi:10.3389/fmicb.2016.02145)
Supplement: Supplementary file 1 [file Table1.XLSX]

## Sheet: IL-6
	Supplementary Table 1. ELISA assays of cytokine stimulation of Peripheral Blood Mononuclear Cells (PBMCs) by ≈1*E9 PFU/well purified phage preparations and purified bacterial debris controls.
	A. IL-6 response.
	Phage SU10
	Phage preparations							Debris controls
Donor ID	1	2	3	4	5	6		3	4	5	6
Mean (pg)	29828	28173	200.617	469.918	229.752	205.603		339.026	321.667	BDL	250.285
	Phage SU32
	Phage preparations							Debris controls
Donor ID	1	2	3	4	5	6		3	4	5	6
Mean (pg)	30740.5	39283.7	477.385	211.008	BDL	BDL		180.088	355.676	BDL	BDL
	Phage SU57
	Phage preparations							Debris controls
Donor ID	1	2	3	4	5	6		3	4	5	6
Mean (pg)	36672.3	32573.6	22029.2	9737.61	22457.2	4842.73		BDL	BDL	BDL	BDL
	Phage SU63
	Phage preparations							Debris controls
Donor ID	1	2	3	4	5	6		3	4	5	6
Mean (pg)	91527.2	60279.5	27958.7	16992	34395.1	12231.1		BDL	BDL	BDL	BDL
	Controls
Medium (-) Mean (pg)	BDL	25 192*	94	18	80	BDL		BDL	BDL	BDL	BDL
LPS (+) Mean (pg)	44493.3	36450.3	27879	26287.2	38953.9	45861.2		38686.9	50265.7	26272.5	30360.9
	B. IL-10 response.
	Phage SU10
	Phage preparations							Debris controls
Donor ID	1	2	3	4	5	6		3	4	5	6
Mean (pg)	207.118	517.871	1.6	BDL	BDL	BDL		0.66	2.183	BDL	BDL
	Phage SU32
	Phage preparations							Debris controls
Donor ID	1	2	3	4	5	6		3	4	5	6
Mean (pg)	328.119	711.811	BDL	BDL	BDL	BDL		<1	1.315	BDL	BDL
	Phage SU57
	Phage preparations							Debris controls
Donor ID	1	2	3	4	5	6		3	4	5	6
Mean (pg)	372.536	679.28	131	36	138	14		BDL	BDL	BDL	BDL
	Phage SU63
	Phage preparations							Debris controls
Donor ID	1	2	3	4	5	6		3	4	5	6
Mean (pg)	774.226	1495.78	138	51	249	46		BDL	BDL	BDL	BDL
	Controls
Medium (-) Mean (pg)	BDL	361.796	BDL	BDL	BDL	BDL		BDL	BDL	BDL	BDL
LPS (+) Mean (pg)	889.833	1306.34	663	283	991.264	550.589		1323.28	2321.52	1044.41	519.579
	C. TNF-α response.
	Phage SU10
	Phage preparations							Debris controls
Donor ID	1	2	3	4	5	6		3	4	5	6
Mean (pg)	306.293	7244.43	BDL	BDL	BDL	BDL		BDL	BDL	3402	2963
	Phage SU32
	Phage preparations							Debris controls
Donor ID	1	2	3	4	5	6		3	4	5	6
Mean (pg)	544.09	6739.92	BDL	BDL	BDL	BDL		BDL	BDL	2824	1999
	Phage SU57
	Phage preparations							Debris controls
Donor ID	1	2	3	4	5	6		3	4	5	6
Mean (pg)	635.06	7481.8	1049.23	615.584	836.691	BDL		BDL	BDL	2130	3226
	Phage SU63
	Phage preparations							Debris controls
Donor ID	1	2	3	4	5	6		3	4	5	6
Mean (pg)	938.843	8729.14	1483.15	1196.03	1160.19	BDL		BDL	BDL	BDL	2617
	Controls
Medium (-) Mean (pg)	BDL	5 024*	BDL	BDL	BDL	BDL		BDL	BDL	BDL	BDL
LPS (+) Mean (pg)	975.927	6798.38	10953.2	3508.41	1567.64	3440.83		3976.71	7787.52	2833.93	1994.99
Keys
BDL = Below Detection Level.
	Cells that contain a value based on one well only are marked by a yellow background colour.
* The other well resulted in a value below or above the BDL. Beacuse of the inconsistency when compared to the other negative controls, this value was discarded from the following analyses.
